# Supplementary material for: Genome-wide analysis of blueberry B-box family genes and identification of members activated by abiotic stress
Source: BMC Genomics. 2023 Oct 3;24:584. doi: 10.1186/s12864-023-09704-8 (PMC10546702; doi:10.1186/s12864-023-09704-8)
Supplement: Supplementary file 1 — Additional file 1: Table S1. Homologous Arabidopsis and blueberry genes of the BBX family. Table S2. Gene ID of VcBBXs in blueberry and AtBBXs in Arobidopsis. Table S3. The acronyms and corresponding full name for predicted VcBBX interactors. Table S4. Information of BBX genes under UV-B radiation. Table S5. Pearson's correlation coefficients (r) of expression levels between B-Box and plant hormone signlaling genes under UV-B radiation. Table S6. Primers used in this study. [file 12864_2023_9704_MOESM1_ESM.xlsx]

## Sheet: Table S1
Table S1 Homologous Arabidopsis and blueberry genes of the BBX family
Blueberry BBX genes			Homologous BBX genes in Arabidopsis		identity / %
Gene ID	Gene name		Gene ID	Gene name
VaccDscaff13-augustus-gene-93.32	VcBBX1		AT3G02380.1	AtBBX3/AtCOL2	40.2
VaccDscaff39-augustus-gene-4.25	VcBBX6		AT5G57660.1	AtBBX6/AtCOL5	49.6
VaccDscaff10-augustus-gene-39.36	VcBBX7		AT3G07650.1	AtBBX7/AtCOL9	54.3
VaccDscaff38-processed-gene-283.17	VcBBX8				58.6
VaccDscaff1-augustus-gene-360.27	VcBBX9		AT3G21880.1	AtBBX10/ AtCOL12	41.4
VaccDscaff5-augustus-gene-339.39	VcBBX10				41.9
VaccDscaff51-augustus-gene-16.34	VcBBX11		AT2G33500.1	AtBBX12/AtCOL14	49.3
VaccDscaff9-augustus-gene-217.24	VcBBX12		AT1G68520.1	AtBBX14/AtCOL6	41.3
VaccDscaff32-augustus-gene-315.40	VcBBX13		AT1G28050.1	AtBBX13/AtCOL15	32.4
VaccDscaff25-snap-gene-297.37	VcBBX15		AT1G25440.1	AtBBX15/AtCOL16	44.3
VaccDscaff32-augustus-gene-98.31	VcBBX18		AT4G38960.3	AtBBX19/AtDBB1b	63.3
VaccDscaff30-snap-gene-112.44	VcBBX19				48.7
VaccDscaff32-augustus-gene-95.27	VcBBX20		AT1G75540.1	AtBBX21/STH2	55.1
VaccDscaff23-augustus-gene-352.26	VcBBX21				46.6
VaccDscaff553-augustus-gene-0.13	VcBBX22		AT1G78600.2	AtBBX22/AtLZF1/AtSTH3/AtDBB3	49.8
VaccDscaff23-snap-gene-288.31	VcBBX23				33.8
VaccDscaff3-augustus-gene-277.27	VcBBX24		AT1G06040.1	AtBBX24/AtSTO	62.8
VaccDscaff9-augustus-gene-96.36	VcBBX25				62.9
VaccDscaff6-augustus-gene-114.13	VcBBX28		AT4G27310.1	AtBBX28	72.6
VaccDscaff15-processed-gene-164.6	VcBBX29		AT5G54470.1	AtBBX29	70.4
VaccDscaff6-augustus-gene-60.42	VcBBX30				53.1
VaccDscaff38-processed-gene-234.1	VcBBX31		AT3G21890.1	AtBBX31/AtMIP1A	42.4
VaccDscaff1-processed-gene-355.6	VcBBX32		AT5G54470.1	AtBBX29	48

## Sheet: Table S2
Table S2 Gene ID of VcBBXs in blueberry and AtBBXs in Arobidopsis
Gene ID	Gene name
VaccDscaff13-augustus-gene-93.32	VcBBX1
VaccDscaff39-augustus-gene-4.25	VcBBX6
VaccDscaff10-augustus-gene-39.36	VcBBX7
VaccDscaff38-processed-gene-283.17	VcBBX8
VaccDscaff1-augustus-gene-360.27	VcBBX9
VaccDscaff5-augustus-gene-339.39	VcBBX10
VaccDscaff51-augustus-gene-16.34	VcBBX11
VaccDscaff9-augustus-gene-217.24	VcBBX12
VaccDscaff32-augustus-gene-315.40	VcBBX13
VaccDscaff25-snap-gene-297.37	VcBBX15
VaccDscaff32-augustus-gene-98.31	VcBBX18
VaccDscaff30-snap-gene-112.44	VcBBX19
VaccDscaff32-augustus-gene-95.27	VcBBX20
VaccDscaff23-augustus-gene-352.26	VcBBX21
VaccDscaff553-augustus-gene-0.13	VcBBX22
VaccDscaff23-snap-gene-288.31	VcBBX23
VaccDscaff3-augustus-gene-277.27/OP957064	VcBBX24
VaccDscaff9-augustus-gene-96.36	VcBBX25
VaccDscaff6-augustus-gene-114.13	VcBBX28
VaccDscaff15-processed-gene-164.6	VcBBX29
VaccDscaff6-augustus-gene-60.42	VcBBX30
VaccDscaff38-processed-gene-234.1	VcBBX31
VaccDscaff1-processed-gene-355.6	VcBBX32
AT5G15840	AtBBX1/CO/FG
AT5G15850	AtBBX2/COL1
AT3G02380	AtBBX3/COL2
AT2G24790	AtBBX4/COL3
AT5G24930	AtBBX5COL4
AT5G57660	AtBBX6/COL5
AT3G07650	AtBBX7/COL9
AT5G48250	AtBBX8/COL10
AT4G15250	AtBBX9/COL11
AT3G21880	AtBBX10/COL12
AT2G47890	AtBBX11/COL13
AT2G33500	AtBBX12/COL14
AT1G28050	AtBBX13/COL15
AT1G68520	AtBBX14/COL6
AT1G25440	AtBBX15/COL16
AT1G73870	AtBBX16/COL7
AT1G49130	AtBBX17/COL8
AT2G21320	AtBBX18/DBB1a
AT4G38960	AtBBX19/DBB1b
AT4G39070	AtBBX20/DBB2
AT1G75540	AtBBX21/STH2
AT1G78600	AtBBX22/LZF1/STH3/ DBB3
AT4G10240	AtBBX23//DBB4
AT1G06040	AtBBX24/STO
AT2G31380	AtBBX25/STH
AT1G60250	AtBBX26
AT1G68190	AtBBX27
AT4G27310	AtBBX28
AT5G54470	AtBBX29
AT4G15248	AtBBX30/miP1a
AT3G21890	AtBBX31/miP1b
AT3G21150	AtBBX32/EIP6

## Sheet: Table S3
Table S3 The acronyms and corresponding full name for predicted VcBBX interactors
Acronyms	Full name
ABA1	ABA DEFICIENT 1
ABI5	Abscisic acid-insensitive 5
ASG4	Transcription factor ASG4
B73	Molybdenum cofactor biosynthesis enzyme CNX1
BBX19	B-box type zinc finger family protein
BBX23	B-box type zinc finger family protein
BBX29	B-box type zinc finger family protein
BBX30	B-box type zinc finger family protein
BBX31	B-box type zinc finger family protein
BBX32	B-box type zinc finger family protein
BBX8	B-box type zinc finger family protein
BGLU40	Beta glucosidase 40
BRM	Helicase BRAHMA
BZS1	B-box type zinc finger family protein
CCA1	Circadian clock associated 1
CDF3	Cycling DOF factor 3
CDF3	Cycling DOF factor 3
CO	B-box type zinc finger protein with CCT domain
COL1	Zinc finger protein CONSTANS-LIKE 1
COL2	Zinc finger protein CONSTANS-LIKE 2
COL5	Zinc finger protein CONSTANS-LIKE 5
COL9	Zinc finger protein CONSTANS-LIKE 9
COP1	CONSTITUTIVE PHOTOMORPHOGENIC 1
COR27	Cold regulated gene 27
DAW1	DUO1-activated WD40 1
DEAR3	DREB and EAR motif protein 3
ELF3	EARLY FLOWERING 3
ELF4	EARLY FLOWERING 4
ELF4-LIKE3	EARLY FLOWERING 4-LIKE3
ELF4-LIKE4	EARLY FLOWERING 3-LIKE3
FLD	FLOWERING locus D-like protein
HAT3	Homeobox-leucine zipper protein 3
HB4	Homeobox-leucine zipper protein ATHB-4
HDA14	Histone deacetylase 14
HFR1	LONG HYPOCOTYL IN FAR-RED
HY5	ELONGATED HYPOCOTYL 5
HYH	ELONGATED HYPOCOTYL 5-like
JAC1	J-domain protein required for chloroplast accumulation response 1
JMJD5	2-oxoglutarate (2OG) and Fe(II)-dependent oxygenase superfamily protein
LAF1	Transcription factor myb
LHY	LATE ELONGATED HYPOCOTYL
LZF1	B-box type zinc finger family protein
NF-YB1	Nuclear transcription factor Y subunit B-1
PCL1	PHYTOCLOCK 1
PHT4;1	Phosphate transporter 4;1
PnsL2	Photosynthetic NDH subcomplex L2
PSAD-2	Photosystem I reaction center subunit D-2
PUB17	U-box domain-containing protein 17
RAP2.7	Ethylene-responsive transcription factor RAP2-7
RCD1	RADICAL-INDUCED CELL DEATH1
RVE8	REVEILLE 8
SAT32	SALT-TOLERANCE 32
SPL3	Squamosa promoter-binding-like protein 3
STH	Salt tolerance homologue
STO	B-box type zinc finger family protein
SWI3B	SWITCH/sucrose nonfermenting 3B
SWI3C	SWITCH/sucrose nonfermenting 3C
TOC1	Two-component response regulator-like APRR1
TOE2	Target of early activation tagged (EAT)
XCT	XAP5 CIRCADIAN TIMEKEEPER
ZML1	GATA transcription factor 24
ZML2	GATA transcription factor 28

## Sheet: Table S4
Table S4 Information of BBX genes under UV-B radiation
Gene ID	gene_name	0h_1_FPKM	0h_1_count	0h_2_FPKM	0h_2_count	0h_3_FPKM	0h_3_count	1h_1_FPKM	1h_1_count	1h_2_FPKM	1h_2_count	1h_3_FPKM	1h_3_count	3h_1_FPKM	3h_1_count	3h_2_FPKM	3h_2_count	3h_3_FPKM	3h_3_count	6h_1_FPKM	6h_1_count	6h_2_FPKM	6h_2_count	6h_3_FPKM	6h_3_count	12h_1_FPKM	12h_1_count	12h_2_FPKM	12h_2_count	12h_3_FPKM	12h_3_count	24h_1_FPKM	24h_1_count	24h_2_FPKM	24h_2_count	24h_3_FPKM	24h_3_count	0h_vs_1h_DESeq2_FDR	0h_vs_1h_DESeq2_log2FC	0h_vs_1h_DESeq2_(FDR_0.01_FC_2)_regulated	0h_vs_3h_DESeq2_FDR	0h_vs_3h_DESeq2_log2FC	0h_vs_3h_DESeq2_(FDR_0.01_FC_2)_regulated	0h_vs_6h_DESeq2_FDR	0h_vs_6h_DESeq2_log2FC	0h_vs_6h_DESeq2_(FDR_0.01_FC_2)_regulated	0h_vs_12h_DESeq2_FDR	0h_vs_12h_DESeq2_log2FC	0h_vs_12h_DESeq2_(FDR_0.01_FC_2)_regulated
VaccDscaff13-augustus-gene-93.32	VcBBX1	1.19624	129	1.11864	118	1.31007	115	1.72196	185	1.72591	134	1.13244	116	2.92033	298	2.83682	295	2.14666	226	2.83765	323	2.22047	213	2.81226	237	1.80373	176	0.899135	73	0.968177	75	1.1597	115	1.13891	92	1.15654	118	0.245077	0.40783	normal	1.81751e-08	1.26963	up	1.41336e-08	1.21101	up	0.690106	0.178572	normal
VaccDscaff39-augustus-gene-4.25	VcBBX6	1.36227	106	2.18526	167	2.4476	155	9.91263	769	7.97485	447	8.44867	626	29.0447	2138	29.5358	2218	29.9223	2278	24.0207	1975	22.1353	1532	24.187	1471	13.3375	936	12.7972	750	13.9738	775	8.03212	575	7.59284	442	9.36398	688	2.58071e-24	2.09359	up	8.60833e-135	4.00529	up	6.94431e-97	3.61103	up	1.18317e-47	2.84769	up
VaccDscaff10-augustus-gene-39.36	VcBBX7	6.14346	766	7.05438	859	6.71516	677	5.35386	665	4.21012	378	4.67966	555	5.09407	601	4.81878	580	4.69893	573	5.79818	764	4.82113	535	4.61561	450	7.44813	837	3.75317	353	6.24376	555	6.22373	714	6.61677	617	7.33289	862	0.0307511	-0.345939	normal	0.0558195	-0.258236	normal	0.104751	-0.24971	normal	0.927483	-0.0292285	normal
VaccDscaff38-processed-gene-283.17	VcBBX8	2.70766	253	2.92577	267	2.50577	190	1.75035	163	1.76254	119	1.73491	155	0.896558	80	1.16913	106	1.30768	120	1.99984	198	2.4036	200	1.57608	115	2.91361	246	2.32379	164	2.69889	180	1.69276	146	1.96749	138	2.37624	210	0.0366762	-0.476708	normal	8.70394e-06	-1.04675	down	0.291199	-0.297169	normal	0.625146	0.126408	normal
VaccDscaff1-augustus-gene-360.27	VcBBX9	0.011805	2	0.012612	2	0.003688	1	0.035601	5	0	0	0.008689	1	0.011884	2	0.041127	5	0.034108	4	0.038615	5	0.017289	2	0.008439	1	0	0	0	0	0	0	0	0	0	0	0	0	--	--	--	--	--	--	--	--	--	--	--	--
VaccDscaff5-augustus-gene-339.39	VcBBX10	0.018748	2	0	0	0.044385	4	0.026538	3	0	0	0	0	0	0	0.030889	3	0.02043	2	0.065502	7	0.060374	6	0	0	0	0	0	0	0	0	0	0	0.025056	2	0	0	--	--	--	--	--	--	--	--	--	--	--	--
VaccDscaff51-augustus-gene-16.34	VcBBX11	2.72521	229	2.95904	243	3.15272	214	4.04399	338	3.69733	223	3.08978	247	11.3973	904	9.77152	791	9.47157	777	7.99754	709	8.44288	630	8.5624	561	6.17816	467	4.72123	298	6.78618	406	5.45615	421	6.60568	415	7.13197	564	0.0994262	0.393874	normal	3.53612e-41	1.95427	up	8.64438e-29	1.61127	up	2.18532e-09	1.13959	up
VaccDscaff9-augustus-gene-217.24	VcBBX12	0	0	0.018346	2	0.204342	17	0.079679	8	0.018735	2	0.306456	29	0.15858	15	0.066599	7	0.052803	6	0.046994	5	0.095136	9	0.040528	4	0.075514	7	0.087312	7	0.139924	10	0.05555	6	0.094201	8	0.152869	15	--	--	--	--	--	--	--	--	--	--	--	--
VaccDscaff32-augustus-gene-315.40	VcBBX13	0.771319	70	0.755519	67	0.508117	38	0.613421	56	0.913714	60	1.01216	87	0.729037	63	0.620976	55	0.479707	43	0.663965	64	0.346802	28	0.57726	41	0.655604	54	1.13915	78	1.21706	79	0.988816	83	1.00767	68	1.077	92	0.471839	0.358351	normal	0.951168	0.0344199	normal	0.703965	-0.210399	normal	0.109628	0.672562	normal
VaccDscaff25-snap-gene-297.37	VcBBX15	1.63225	171	2.14734	219	1.86247	158	0.551812	58	0.591063	45	0.519865	52	0.299191	30	0.211579	22	0.258871	27	0.200837	23	0.168289	16	0.040156	4	0.32267	31	0.243358	20	0.085565	7	0.271799	27	0.25422	20	0.620412		8.80581e-09	-1.45741	down	2.86719e-17	-2.52018	down	2.66576e-18	-3.21712	down	3.23374e-12	-2.66769	down
VaccDscaff32-augustus-gene-98.31	VcBBX18	1.45615	90	1.79805	108	1.71551	86	0.809602	50	0.648769	29	1.15553	68	1.45961	85	1.36561	81	2.19586	132	1.58624	103	1.23428	68	1.04005	50	0.88576	50	0.652321	31	0.578579	26	0.551628	32	1.08924	51	0.856082	50	0.0870066	-0.658512	normal	0.650771	0.184472	normal	0.597686	-0.217854	normal	0.00973062	-0.974145	normal
VaccDscaff30-snap-gene-112.44	VcBBX19	10.3564	486	14.4123	661	12.7905	486	8.28927	388	6.99683	237	8.51994	381	11.0269	490	10.1054	458	11.2363	516	12.3172	611	11.2394	470	10.9558	402	6.75766	286	7.06533	250	6.64438	223	7.84457	339	7.3316	258	8.03508	356	0.00943618	-0.504328	normal	0.908853	-0.0273323	normal	0.963454	0.0121825	normal	0.000136539	-0.70039	normal
VaccDscaff32-augustus-gene-95.27	VcBBX20	1.15849	88	1.42466	106	1.10208	68	1.09962	84	1.45521	80	1.76887	128	0.756426	55	0.747213	55	0.646742	48	0.98841	80	1.3986	95	0.685111	41	0.8282	57	0.627491	36	0.835395	46	1.11217	78	0.574518	33	0.829988	60	0.477757	0.311743	normal	0.125474	-0.55435	normal	0.84095	-0.105748	normal	0.209737	-0.48833	normal
VaccDscaff23-augustus-gene-352.26	VcBBX21	2.9732	221	3.33718	242	3.37062	202	3.5274	261	3.71595	198	3.89586	275	2.25627	158	2.51582	180	2.29465	167	1.04046	82	0.743139	49	0.595615	35	0.673461	45	0.173374	10	0.556656	30	0.304304	21	0.460208	26	0.497685	35	0.193993	0.311212	normal	0.26635	-0.263231	normal	2.4335e-11	-1.79231	down	4.52033e-11	-2.43527	down
VaccDscaff553-augustus-gene-0.13	VcBBX22	14.0063	564	15.0539	592	8.26407	270	12.9765	521	12.3801	359	11.8225	453	14.8261	565	16.052	624	12.4051	489	17.1967	732	17.2489	618	15.0738	475	17.2037	625	10.5146	319	16.7007	479	14.0755	522	13.1729	397	16.3765	622	0.763665	0.114841	normal	0.111351	0.392028	normal	0.0199424	0.530465	normal	0.15656	0.402134	normal
VaccDscaff23-snap-gene-288.31	VcBBX23	0.352941	10	0.381315	11	0.111853	3	0.633001	18	0.272023	6	0.179121	5	0.372027	10	0.683305	19	0.440528	12	0.663574	20	0.371494	10	0.810324	18	0.586402	15	0.80963	17	0.760152	15	0.626952	16	0.598482	13	0.540192	14	--	--	--	--	--	--	--	--	--	--	--	--
VaccDscaff3-augustus-gene-277.27	VcBBX24	3.57969	464	4.63506	587	4.34296	456	3.39509	439	3.21446	300	3.22433	398	4.99417	613	4.74458	594	4.45709	565	9.03378	1238	8.20957	947	8.59699	871	5.72865	670	5.41077	528	5.8041	536	8.48876	1013	6.98957	678	6.70067	819	0.324184	-0.217748	normal	0.0272405	0.359111	normal	1.29813e-19	1.16214	up	0.000101605	0.588544	normal
VaccDscaff9-augustus-gene-96.36	VcBBX25	3.03814	204	3.9023	256	3.36152	183	3.18372	213	2.87216	139	2.40264	154	2.69467	172	2.86468	186	3.17099	209	6.59304	468	4.9925	298	5.65614	297	3.55662	216	3.20869	163	3.63883	174	5.07565	314	4.01567	202	4.82561	306	0.700474	-0.146435	normal	0.87299	-0.0477818	normal	7.10864e-06	0.855827	normal	0.496697	0.1757	normal
VaccDscaff6-augustus-gene-114.13	VcBBX28	1.15097	168	1.66759	238	0.43415	52	2.77121	403	1.96524	206	2.83068	393	2.98352	412	3.75055	528	3.16502	451	2.99281	461	2.50962	326	1.05136	120	2.58997	341	1.36479	150	1.24303	129	2.48273	333	2.32459	254	2.9427	405	0.00136126	1.10656	up	6.77966e-07	1.67901	up	0.161464	0.896141	normal	0.0905696	0.781435	normal
VaccDscaff15-processed-gene-164.6	VcBBX29	2.82884	54	3.07296	57	3.45342	53	4.84994	92	3.70832	51	4.34932	79	2.75494	50	2.03373	38	3.08136	58	2.00094	41	2.78977	48	2.5925	39	1.61385	28	1.00883	15	1.18372	16	1.40451	25	1.27333	19	2.40194	43	0.203036	0.50813	normal	0.9404	-0.0417391	normal	0.751406	-0.168983	normal	0.0341908	-1.00688	normal
VaccDscaff6-augustus-gene-60.42	VcBBX30	0.083526	4	0.087678	4	0.276571	11	0.325074	16	0.119569	5	0.137952	7	1.30916	58	1.69252	77	1.35346	62	5.49728	271	5.85939	243	7.42978	271	4.2089	177	4.59931	162	3.77569	126	6.16908	265	6.5915	230	5.81684	256	--	--	--	7.94851e-09	2.88234	up	2.85261e-42	4.96193	up	8.05295e-29	4.53292	up
VaccDscaff38-processed-gene-234.1	VcBBX31	6.7189	115	4.78707	80	4.14382	58	4.51473	77	3.94804	49	4.97291	81	23.0182	372	21.4514	354	21.7511	364	11.4177	206	9.81864	150	8.53415	114	1.18459	19	1.70834	22	0.928306	12	0.879241	14	1.25484	17	0.768804	13	0.899496	-0.0810937	normal	6.51264e-24	2.19356	up	0.000646706	1.00278	up	0.000126524	-1.67709	down
VaccDscaff1-processed-gene-355.6	VcBBX32	0	0	0	0	0.20256	7	0.198998	8	0.054534	2	0.20684	8	0.689215	25	0.529115	19	1.17727	43	2.45659	96	3.52388	116	2.72906	79	2.37577	80	2.68394	75	2.12728	56	4.3194	147	4.66024	129	3.96944	139	--	--	--	--	--	--	0.0291812	1.5409	normal	0.0182697	1.93504	normal
[truncated: 7 more columns]

## Sheet: Table S5
Table S5 Pearson's correlation coefficients (r) of expression levels between B-Box and plant hormone signlaling genes under UV-B radiation
Pant hormone	Gene ID	Gene	VcBBX30	BBX28	VcBBX24	VcBBX21	VcBBX31	VcBBX11	VcBBX15	VcBBX1	VcBBX6	VcBBX8	VcBBX32
Auxin	VaccDscaff21-snap-gene-14.36	ABP19A	-0.928433	--	-0.924386	0.900845	--	--	--	--	--	--	-0.92304
	VaccDscaff23-processed-gene-128.24	AIP10A5	-0.927383	--	-0.817691	0.985553	--	--	--	--	--	--	-0.912504
	VaccDscaff23-processed-gene-349.12	AIP6B	--	--	--	--	--	0.856325	--	--	--	--	--
	VaccDscaff39-augustus-gene-167.7	ARF18a	--	-0.933441	--	--	--	-0.856522	--	--	-0.822089	0.882216	--
	VaccDscaff21-augustus-gene-177.33	ARF18b	--	--	--	0.901656	--	--	--	--	--	--	--
	VaccDscaff10-augustus-gene-224.19	ARF19	--	--	--	--	--	-0.813498	0.940083	--	--	--	--
	VaccDscaff24-snap-gene-97.42	ARF3	--	--	--	--	--	--	0.952339	--	--	--	--
	VaccDscaff23-snap-gene-355.33	ARF5	--	--	--	--	--	-0.849992	0.918436	--	--	--	--
	VaccDscaff13-augustus-gene-94.26	ARF6	0.840385	--	--	-0.915562	--	--	--	--	--	--	--
	VaccDscaff11-augustus-gene-302.17	ARF7	--	--	--	0.819341	--	--	0.865374	--	--	--	--
	VaccDscaff12-processed-gene-369.5	ARF8	--	--	--	--	--	--	0.94001	--	--	--	--
	VaccDscaff20-augustus-gene-363.21	ARF9	--	--	--	0.818682	--	--	0.899801	--	--	--	--
	VaccDscaff15-augustus-gene-258.28	AUL2	--	--	--	--	--	--	0.973145	--	--	--	--
	VaccDscaff34-augustus-gene-264.25	AUX1a	-0.824054	--	--	0.825522	--	--	0.92228	--	--	--	--
	VaccDscaff19-snap-gene-319.57	AUX1b	--	--	--	--	0.894649	0.852602	--	--	0.897256	--	--
	VaccDscaff9-augustus-gene-161.18	ARP	--	--	--	--	--	--	0.831767	--	--	--	--
	VaccDscaff9-snap-gene-326.35	BIG	-0.924179	--	--	0.93731	--	--	--	--	--	--	-0.907682
	VaccDscaff17-snap-gene-370.31	DRM4	-0.845979	--	--	0.933589	--	--	--	--	--	--	-0.826657
	VaccDscaff30-snap-gene-249.19	GH3.1	--	--	--	-0.823351	--	--	--	--	--	--	0.877764
	VaccDscaff10-augustus-gene-14.16	GH3.6	--	--	--	0.883872	--	--	--	--	--	--	--
	VaccDscaff36-augustus-gene-278.31	IAA14	-0.845694	--	--	0.950405	--	--	--	--	--	--	--
	VaccDscaff36-augustus-gene-16.42	IAA18	--	--	--	--	--	--	--	--	--	--	0.931804
	VaccDscaff11-augustus-gene-371.31	IAA22D	-0.813273	--	--	0.923797	--	--	--	--	--	--	--
	VaccDscaff4-snap-gene-419.43	IAA26	0.955098	--	0.852209	-0.925433	--	--	--	--	--	--	0.98995
	VaccDscaff35-augustus-gene-305.22	IAA27	--	--	--	--	0.934579	--	--	--	--	-0.851961	--
	VaccDscaff13-snap-gene-321.31	IAA27-like	-0.888418	--	--	0.984799	--	--		--	--	--	-0.832298
	VaccDscaff28-snap-gene-209.34	IAA32a	--	--	--	--	--	--	0.896964	--	--	--	--
	VaccDscaff44-snap-gene-204.29	IAA32b	0.911292	--	0.856786	-0.945111	--	--	--	--	--	--	0.811906
	VaccDscaff17-augustus-gene-358.28	IAA6	0.878163	--	--	-0.84813	--	--	--	--	--	--	0.946091
	VaccDscaff31-processed-gene-294.12	IAA9	--	--	--	0.881907	--	--	0.835462	--	--	--	--
	VaccDscaff10-snap-gene-177.20	PILS6	0.917518	--	--	-0.920879	--	--	--	--	--	--	0.973855
	VaccDscaff26-augustus-gene-314.29	PIN1C	--	--	--	--	--	--	--	--	-0.837558	--	--
	VaccDscaff12-augustus-gene-307.31	PIN2	--	--	--	0.903482	--	--	--	--	--	--	--
	VaccDscaff132-snap-gene-3.43	PIN5A	--	--	--	--	--	--	0.862884	--	--	--	--
	VaccDscaff44-augustus-gene-194.25	PIN7	--	--	--	--	--	--	0.905189	--	--	--	--
	VaccDscaff36-augustus-gene-221.39	PCNT115	--	--	--	--	--	0.904451	--	--	0.893363	--	--
	VaccDscaff5-snap-gene-234.25	SAUR32	0.956676	--	0.894184	-0.961821	--	--	--	--	--	--	0.890381
	VaccDscaff22-processed-gene-41.8	SAUR36	--	--	--	--	0.833391	0.830247	--	--	0.884261	--	--
	VaccDscaff166-processed-gene-2.12	SAUR71	--	--	--	--	--	--	0.908024	--	--	--	--
	VaccDscaff15-processed-gene-238.4	SAUR76	0.942926	--	--	-0.950187	--	--	--	--	--	--	0.935424
	VaccDscaff9-processed-gene-409.18	SAUR77a	-0.876449	--	--	0.987734	--	--	--	--	--	--	-0.822408
	VaccDscaff6-processed-gene-31.4	SAUR77b	-0.826563	--	--	0.900935	--	--	0.831542	--	--	--	--
	VaccDscaff71-processed-gene-6.5	SAUR78	--	--	--	--	--	--	0.990806	--	--	--	--
	VaccDscaff40-augustus-gene-67.19	TIR1	--	--	--	--	--	--	0.959229	--	--	--	--
	VaccDscaff20-snap-gene-250.30	VAB	--	--	--	--	--	--	0.939789	--	--	--	--
	VaccDscaff32-augustus-gene-79.33	UBR4a	0.93118	--	0.900404	-0.948604	--	--	--	--	--	--	--
	VaccDscaff35-processed-gene-258.13	UBR4b	-0.862786	--	--	0.951134	--	--	--	--	--	--	-0.845006
	VaccDscaff36-snap-gene-92.37	UBR4c	-0.890869	--	-0.877891	0.936807	--	--	--	--	--	--	-0.845046
Gibberellin	VaccDscaff9-augustus-gene-241.23	CXE16	0.849772	--	--	-0.876773	--	--	-0.841967	--	--	--	0.828896
	VaccDscaff2-snap-gene-306.42	CXE18a	0.973764	--	0.986426	-0.864747	--	--	--	--	--	--	0.9027
	VaccDscaff25-processed-gene-182.11	CXE18b	--	--	--	--	0.921725	--	--	--	--	--	--
	VaccDscaff7-processed-gene-19.5	GID2	--	--	--	0.872285	--	--	--	--	--	--	--
	VaccDscaff1-processed-gene-432.11	CIGR1	-0.825299	--	--	0.92167	--	--	--	--	--	--	--
	VaccDscaff23-processed-gene-22.0	GAI	--	--	--	--	--	--	0.973135	--	--	--	--
	VaccDscaff41-processed-gene-219.6	GAI1	--	--	--	--	--	--	0.97401	--	--	--	--
	VaccDscaff1-snap-gene-258.37	SCR	-0.854948	--	--	0.841864	--	--	--	--	--	--	-0.839631
	VaccDscaff112-snap-gene-1.25	SCL13	-0.875679	--	-0.821937	0.951608	--	--	--	--	--	--	--
	VaccDscaff22-snap-gene-282.30	SCL14a	--	--	--	--	0.928332	--	--	0.827804	0.886051	--	--
	VaccDscaff37-processed-gene-266.4	SCL14b	--	--	--	-0.902498	--	--	--	--	--	--	--
	VaccDscaff2-snap-gene-228.30	SCL23	--	--	--	0.863644	--	--	--	--	--	--	-0.852046
	VaccDscaff22-processed-gene-125.5	SCL28	-0.883122	--	--	0.954303	--	--	--	--	--	--	-0.823942
	VaccDscaff26-processed-gene-311.4	SCL7	--	--	--	0.893276	--	--	--	--	--	--	--
	VaccDscaff10-processed-gene-249.2	SCL9	-0.883559	--	--	0.962484	--	--	--	--	--	--	--
	VaccDscaff37-snap-gene-0.22	PAT1	--	--	--	0.855377	--	--	0.873747	--	--	--	--
ABA	VaccDscaff20-processed-gene-48.29	PP2C	0.936567	--	0.850929	-0.897783	--	--	--	--	--	--	0.928461
	VaccDscaff982-snap-gene-0.6	ABF2	--	0.868391	--	--	--	0.946956	--	--	0.876229	--	--
	VaccDscaff22-processed-gene-173.7	PYL1	-0.876402	--	--	0.929489	--	--	0.818894	--	--	--	-0.827033
	VaccDscaff26-processed-gene-120.3	PYL4	--	--	--	--	0.979832	--	--	0.925857	0.899473	--	--
	VaccDscaff48-augustus-gene-99.29	PYL8a	--	--	--	--	--	0.959487	--	--	0.968121	--	--
	VaccDscaff41-augustus-gene-184.24	PYL8b	-0.950501	--	-0.89483	0.937159	--	--	--	--	--	--	-0.847858
	VaccDscaff12-augustus-gene-302.25	PYL9	-0.842896	--	--	0.865803	--	--	--	--	--	--	--
Ethylene	VaccDscaff29-snap-gene-197.22	CTR1	--	--	--	--	--	--	0.923469	--	--	--	--
	VaccDscaff14-augustus-gene-388.34	STY46	--	--	--	--	--	-0.821215	0.949414	--	--	--	--
	VaccDscaff41-snap-gene-98.27	STY8	--	--	--	--	--	--	--	--	-0.85394	--	--
	VaccDscaff34-augustus-gene-301.12	EIN2	--	--	--	--	--	-0.829138	0.906152	--	--	--	--
	VaccDscaff12-augustus-gene-351.26	EBF1	-0.827068	--	--	0.934763	--	--	--	--	--	--	--
	VaccDscaff29-augustus-gene-235.19	CTR1	--	--	--	--	--	--	0.950349	--	--	--	--
	VaccDscaff37-snap-gene-68.21	EDR1	--	--	--	--	--	--	0.925291	--	--	--	--
	VaccDscaff9-augustus-gene-201.12	ETR1	--	--	--	--	--	--	0.87748	--	--	--	--
	VaccDscaff47-augustus-gene-112.23	ETO1	--	--	--	--	--	--	--	--	--	--	--
	VaccDscaff98-processed-gene-1.26	AIL5	--	--	--	--	--	--	0.870497	--	--	--	--
	VaccDscaff40-augustus-gene-46.21	ANT	-0.834197	--	--	0.891072	--	--	0.851241	--	--	--	--
	VaccDscaff8-augustus-gene-249.8	RAP2-7-like	-0.86096	--	--	0.929374	--	--	0.831096	--	--	--	--
	VaccDscaff24-augustus-gene-92.18	RAP2-7	--	--	--	--	0.894743	0.903021	--	0.858782	0.945197	--	--
	VaccDscaff1-processed-gene-175.3	AP2-like	-0.851239	--	--	0.904806	--	--	0.864611	--	--	--	--
	VaccDscaff15-processed-gene-360.6	ERF14	--	--	--	--	0.870278	--	--	--	--	--	--
	VaccDscaff3-processed-gene-430.7	ERF1A	--	--	--	--	0.899238	--	--	--	--	--	--
	VaccDscaff10-snap-gene-292.18	ERF1B	--	--	--	--	--	0.833286	--	--	--	--	--
	VaccDscaff26-processed-gene-95.15	ERF2	--	--	--	--	0.89353	0.846645	--	--	0.921053	--	--
	VaccDscaff37-processed-gene-14.13	ERF3	--	0.813797	--	--	--	--	--	--	--	-0.886346	--
	VaccDscaff6-processed-gene-141.5	ERF4	-0.924882	--	-0.849168	0.987301	--	--	--	--	--	--	-0.871017
	VaccDscaff46-processed-gene-37.2	ERF5	-0.921219	--	-0.862736	0.98692	--	--	--	--	--	--	-0.859433
	VaccDscaff42-augustus-gene-54.35	ABR1	--	--	--	--	0.855912	--	--	--	0.816793	--	--
	VaccDscaff27-augustus-gene-295.35	ERF003	-0.855151	--	--	0.93641	--	--	--	--	--	--	-0.816843
	VaccDscaff32-processed-gene-250.4	ERF008	--	--	--	0.861997	--	--	0.838235	--	--	--	--
	VaccDscaff23-processed-gene-312.8	ERF011	0.856407	--	--	-0.908072	--	--	--	--	--	--	0.875008
	VaccDscaff2-processed-gene-188.12	ERF012	-0.877743	--	-0.811992	0.956482	--	--	--	--	--	--	--
	VaccDscaff52-processed-gene-4.6	ERF053	0.923105	--	0.848179	-0.822247	--	--	--	--	--	--	0.940446
	VaccDscaff1600-processed-gene-0.0	ERF054	-0.874108	--	--	0.95064	--	--	--	--	--	--	--
	VaccDscaff510-processed-gene-0.2	ERF061	--	--	--	--	--	--	--	--	--	--	--
	VaccDscaff48-snap-gene-87.36	ERF106	--	--	--	--	0.901322	--	--	0.81252	0.862649	-0.8318	--
	VaccDscaff25-augustus-gene-316.25	ERF110	0.848062	--	--	-0.941616	--	--	--	--	--	--	0.833969
	VaccDscaff34-snap-gene-0.29	RAP2-2	-0.825915	--	--	0.90515	--	--	0.824995	--	--	--	--
	VaccDscaff41-processed-gene-79.7	RAP2-4	-0.838374	--	--	0.889893	--	--	0.856767	--	--	--	--
	VaccDscaff5-processed-gene-164.4	RAP2-7	--	--	--	0.832883	--	--	0.885135	--	--	--	--
	VaccDscaff31-snap-gene-79.27	AP2	--	--	--	--	--	--	--	0.830299	0.928012	--	--
	VaccDscaff38-processed-gene-149.4	EIL3	--	--	--	--	0.891493	0.93022	--	--	0.898196	--	--
	VaccDscaff30-augustus-gene-263.25	ABR1	--	--	--	--	0.869246	--	--	--	0.831543	--	--
	VaccDscaff25-processed-gene-221.12	ERF012	-0.84441	--	--	0.944932	--	--	--	--	--	--	--
	VaccDscaff48-processed-gene-77.7	EREBP1A	--	--	--	--	--	0.826138	--	0.841301	0.843231	--	--
	VaccDscaff28-processed-gene-350.12	EREBP1B	--	--	--	--	--	--	--	--	--	-0.821362	--
	VaccDscaff19-processed-gene-21.3	ERF026	0.895612	--	0.906579	--	--	--	--	--	--	--	--
Brassinosteroid	VaccDscaff2-augustus-gene-123.19	71A1-like	0.818262	--	--	-0.925732	--	--	--	--	--	--	--
	VaccDscaff5-snap-gene-306.30	ASK6	--	--	--	--	--	--	0.932551	--	--	--	--
	VaccDscaff35-augustus-gene-158.10	BAK1a	--	--	--	--	0.820394	--	--	--	--	--	--
	VaccDscaff16-augustus-gene-164.17	BAK1b	-0.827293	--	--	0.876275	--	--	0.899452	--	--	--	--
	VaccDscaff23-processed-gene-27.0	BAK1c	0.930181	--	--	-0.934209	--	--	--	--	--	--	0.916522
	VaccDscaff11-processed-gene-361.1	BAK1d	--	--	--	--	--	--	0.935493	--	--	--	--
	VaccDscaff1-augustus-gene-394.18	BAK1e	--	--	--	--	--	0.849446	--	--	0.86124	--	--
	VaccDscaff1032-processed-gene-0.1	BAK1k	--	--	--	--	--	0.812831	--	--	--	--	--
	VaccDscaff16-augustus-gene-92.33	BRI1b	--	0.844991	--	--	--	0.856192	--	--	0.886885	-0.831629	--
	VaccDscaff20-augustus-gene-32.24	BRI1f	--	--	--	0.840706	--	--	0.827169	--	--	--	--
	VaccDscaff90-processed-gene-1.4	BRL3	-0.902236	--	--	0.826234	--	--	--	--	--	--	-0.891973
	VaccDscaff16-snap-gene-348.34	CEPR1	--	--	--	0.815539	--	--	0.90077	--	--	--	--
	VaccDscaff9-snap-gene-264.34	CRK2	--	--	--	0.894473	--	--	--	--	--	--	--
	VaccDscaff3-augustus-gene-179.24	CRK3	-0.817266	--	--	0.921968	--	--	--	--	--	--	-0.807839
	VaccDscaff45-augustus-gene-44.32	CRPK1	--	--	--	--	--	--	0.978038	--	--	--	--
	VaccDscaff42-processed-gene-54.0	CURL3	--	--	--	--	--	--	0.957099	--	--	--	--
	VaccDscaff89-snap-gene-2.25	CYP734A1	-0.874166	--	--	0.951898	--	--	--	--	--	--	--
	VaccDscaff7-snap-gene-34.31	CYP734A6	--	--	--	--	--	--	--	--	--	--	-0.830449
	VaccDscaff3-snap-gene-126.33	CYP749A22a	--	--	--	--	--	0.842676	--	--	--	--	--
	VaccDscaff19-snap-gene-104.31	CYP749A22b	-0.851737	--	--	0.834656	--	--	--	--	--	--	-0.900067
	VaccDscaff20-augustus-gene-101.22	CYP749A22a-like	0.971519	--	0.983841	-0.860016	--	--	--	--	--	--	0.909002
	VaccDscaff48-snap-gene-13.26	CYP749A22b-like	--	--	--	--	0.901665	--	--	--	--	--	--
	VaccDscaff14-snap-gene-245.40	CYP749A22c-like	--	--	--	--	0.848838	0.866429	--	0.963897	0.952893	--	--
	VaccDscaff14-snap-gene-244.46	CYP749A22d-like	--	--	--	--	--	--	--	--	--	--	--
	VaccDscaff16-snap-gene-26.56	CYP90A1	0.963016	--	0.928759	-0.879785	--	--	--	--	--	--	0.92146
	VaccDscaff3-processed-gene-280.5	CYP92C5	--	--	--	-0.900711	--	--	--	--	--	--	--
	VaccDscaff45-augustus-gene-10.20	DET2	-0.903025	--	--	0.949748	--	--	--	--	--	--	-0.930368
	VaccDscaff7-snap-gene-149.30	FEI1	--	--	--	--	--	-0.894117	0.910783	--	-0.860664	--	--
	VaccDscaff7-augustus-gene-345.39	FERa	--	--	--	--	--	--	--	--	--	--	-0.873076
	VaccDscaff16-processed-gene-80.7	FERb	--	--	--	0.822116	--	--	0.932248	--	--	--	--
	VaccDscaff20-processed-gene-285.6	GN-SD25	--	--	--	--	0.863977	--	--	--	--	-0.8427	--
	VaccDscaff48-snap-gene-52.59	LECRK59	-0.89806	--	--	0.927775	--	--	--	--	--	--	-0.952248
	VaccDscaff17-snap-gene-55.46	LECRKS4	--	--	--	--	--	--	0.910475	--	--	--
	VaccDscaff2-snap-gene-51.32	LRK10a	-0.915538	--	-0.895214	0.888891	--	--	--	--	--	--	-0.935861
	VaccDscaff37-processed-gene-87.0	LRK10b	0.821612	--	--	--	--	--	--	--	--	--	0.952599
	VaccDscaff2-augustus-gene-318.39	MIK2a	--	--	--	--	--	--	0.912803	--	--	--	--
	VaccDscaff10-augustus-gene-356.19	MIK2b	--	--	--	--	0.965084	0.829675	--	0.933966	0.932246	--	--
	VaccDscaff14-augustus-gene-92.14	MIK2c	-0.881839	--	-0.83196	0.825124	--	--	--	--	--	--	-0.878219
	VaccDscaff4-processed-gene-133.1	MSP1a	--	--	--	--	--	--	0.958976	--	--	--	--
	VaccDscaff36-processed-gene-218.3	MSP1b	--	--	--	--	--	--	0.915123	--	--	--	--
	VaccDscaff23-augustus-gene-128.28	PR5Ka	--	--	--	--	0.951438	0.878538	--	0.881542	0.941841	--	--
	VaccDscaff20-processed-gene-183.14	PSKRb	-0.912018	--	--	0.959685	--	--	--	--	--	--	-0.939296
	VaccDscaff22-processed-gene-17.6	RHA1B	--	--	--	-0.875198	--	--	--	--	--	--	--
	VaccDscaff22-processed-gene-116.2	RHA1B-like	--	--	--	--	--	--	0.952995	--	--	--	--
	VaccDscaff46-processed-gene-163.0	RLK7	--	--	--	--	0.913653	--	--	--	--	--	--
	VaccDscaff37-snap-gene-272.35	SD17	-0.886106	--	--	0.924451	--	--	--	--	--	--	-0.865452
	VaccDscaff6-snap-gene-160.32	SD25	-0.887556	--	-0.873226	0.941503	--	--	--	--	--	--	-0.831609
	VaccDscaff23-augustus-gene-67.21	SPL2	0.976142	--	0.97167	-0.908103	--	--	--	--	--	--	0.901606
	VaccDscaff26-augustus-gene-351.24	SPL9	-0.913139	--	--	0.927424	--	--	--	--	--	--	-0.877231
	VaccDscaff26-augustus-gene-92.27	TMKL1	-0.83074	--	--	0.829653	--	--	0.918645	--	--	--	--
Salicylic acid	VaccDscaff1169-processed-gene-0.0	DLO2	0.832739	--	--	--	--	--	--	--	--	--	0.844186
	VaccDscaff46-snap-gene-172.37	H6Ha	--	--	--	--	--	0.928473	--	--	0.933923	--	--
	VaccDscaff46-augustus-gene-171.29	H6Hb	--	--	--	--	0.818812	0.891338	--	0.860313	0.948518	--	--
	VaccDscaff46-augustus-gene-170.34	H6Hc	-0.918767	--	--	0.981755	--	--	--	--	--	--	-0.873254
	VaccDscaff3-snap-gene-6.50	DMR6-LIKE	--	--	--	--	--	0.896671	--	--	--	--	--
	VaccDscaff17-snap-gene-244.37	JRG21	0.83894	--	--	-0.875136	--	--	--	--	--	--	0.819878
	VaccDscaff2-snap-gene-307.45	UGT74E2	--	--	--	--	--	0.96758	--	--	0.890717	--	--
	VaccDscaff4-augustus-gene-152.29	UGT74F1	--	--	--	--	--	--	--	0.88206	0.856067	--	--
	VaccDscaff33-snap-gene-37.37	UGT74G1-like	--	--	--	--	0.971221	--	--	--	0.804301	-0.839716	--
	VaccDscaff43-augustus-gene-92.28	UGT874F2-like	--	--	--	--	--	--	--	--	--	--	0.843879
	VaccDscaff15-augustus-gene-348.41	UGT8774G1-like	0.88613	--	0.881737	-0.850107	--	--	--	--	--	--	--
	VaccDscaff27-snap-gene-228.56	S3Ha	0.930326	--	0.851311	-0.928572	--	--	--	--	--	--	0.920116
	VaccDscaff73-augustus-gene-1.28	S3Hb	--	--	--	--	--	--	--	--	--	--	-0.874985
-- indicate no significant correlation; positive numbers indicate positive correlations; negative numbers indicate negative correlations

## Sheet: Table S6
Table S6 Primers used in this study
Gene	Forward primer sequence (5'-3')	Reverse primer sequence (5'-3')
VcBBX1	ACTCTGCCAACCCACTCG	CCTCATCTTGATCGTCCTC
VcBBX6	CGAGTCCGTTGTCAAGTCA	ATCGGGTAGTTTGTGGGTC
VcBBX7	CTCTTCTATGCCACTACCG	TGACATTACCCTGTCCAA
VcBBX8	GCATCCTGGTTCTACCTC	CTTGCCCATCGTTACTTT
VcBBX9	TATGGAGGCATCATCGTC	TGTCAGCAGCACCACTTT
VcBBX10	ATGGCTTTCCAATCTTCA	TGTCAGCAGCACCACTTT
VcBBX11	TTCGGATTACTTGGTTTG	TTCTGACTTTGCCATTTC
VcBBX12	GATGCTAGGTTGGGAAAT	ATCATAAACCCTGAATCGT
VcBBX13	CATGGAGCTAATGGCACA	CCTTGACAAACCGACCCT
VcBBX15	ATTGTTGTTGAGCCTTGAT	CATGTGGATGGTGGATTG
VcBBX18	GAGGCCGCTCTTTGCCGTG	CACAGTAGAAGAAAGCAGG
VcBBX19	GCTGAACTGGGTGAAATG	AACGGAATCCTATACCAAAG
VcBBX20	AAGAAGATAGGGCGATTC	TTGGCTTGAGCAGTGATT
VcBBX21	GCGGAAATAACAGGTAAGA	ATCCCAAATAGGCAACAC
VcBBX22	CAAGTTGGAGGAGTTGGG	TGTAGGTGGCGAAGGGAC
VcBBX23	GACTGGATTCATTCAAGCGTAT	TGTAGGTGGCGAAGGGAC
VcBBX24	AAGCCACCTAAGCACAATG	GCAGGAGCTAAAGCCTCAC
VcBBX25	GGCTACTCCTTCAATCCCTC	TTGGCTCATCACAATCCTTA
VcBBX28	GGGGCGAGGATGTTCTGT	CCGTTCGTCCGAGCTTCT
VcBBX29	CCATGCCTGTCAATCTCC	TTCTTCGGTATCAGTTCCA
VcBBX30	ATACATTGCGAAGCAGACG	TGGCAGTAGTGGCAGAGG
VcBBX31	AAGCAGAGCAAAGCCACG	GCACAGAAAGCACCTAATG
VcBBX32	ATGTAGAAGGCGATGAATGTG	AAGTTGAACGGCGGAGAC
VcGAPDH	CAAACTGTCTTGCCCCACTT	CAGGCAACACCTTACCAACA
